# Supplementary material for: Multicenter Validation of a Risk Classification Cluster for Unfavorable Pathology in Prostatectomy Specimens of Patients with an Active Surveillance Expanded Inclusion Criteria
Source: Diagnostics (Basel). 2026 Jul 2;16(13):2073. doi: 10.3390/diagnostics16132073 (PMC13360441; doi:10.3390/diagnostics16132073)
Supplement: Supplementary file 1 [file diagnostics-16-02073-s001.zip]

Archive with 1 entries (1 files):
- diagnostics-4379703-supplementary.pdf
